# Supplementary material for: Characterizing Organic Gunshot Residues with Low-Frequency Raman and Terahertz Vibrational Spectroscopies
Source: ACS Omega. 2026 Jan 23;11(5):8209–21. doi: 10.1021/acsomega.5c10754 (PMC12903151; doi:10.1021/acsomega.5c10754)
Supplement: Supplementary file 1 [file ao5c10754_si_001.zip]

Archive with 23 entries (10 files):
- Select_DEDPU_Animations/
- Select_DEDPU_Animations/Raman/
- Select_DEDPU_Animations/Raman/100.64 - Mode 41/
- Select_DEDPU_Animations/Raman/100.64 - Mode 41/100-Mode41.gif
- Select_DEDPU_Animations/Raman/103.90 - Mode 42/
- Select_DEDPU_Animations/Raman/103.90 - Mode 42/103 - Mode 42.gif
- Select_DEDPU_Animations/Raman/123.79 - Mode 49/
- Select_DEDPU_Animations/Raman/123.79 - Mode 49/123 - Mode 49.gif
- Select_DEDPU_Animations/Raman/124.54 - Mode 50/
- Select_DEDPU_Animations/Raman/124.54 - Mode 50/124 - Mode 50.gif
- Select_DEDPU_Animations/Raman/92.23 - Mode 36/
- Select_DEDPU_Animations/Raman/92.23 - Mode 36/92 - Mode 36.gif
- Select_DEDPU_Animations/THz/
- Select_DEDPU_Animations/THz/128.91 - Mode 52/
- Select_DEDPU_Animations/THz/128.91 - Mode 52/128 -Mode 52.gif
- Select_DEDPU_Animations/THz/130.18 - Mode 53/
- Select_DEDPU_Animations/THz/130.18 - Mode 53/130 - Mode 53.gif
- Select_DEDPU_Animations/THz/78.35 - Mode 28/
- Select_DEDPU_Animations/THz/78.35 - Mode 28/78 - Mode 28.gif
- Select_DEDPU_Animations/THz/93.85 - Mode 37/
- Select_DEDPU_Animations/THz/93.85 - Mode 37/93 - Mode 37.gif
- Select_DEDPU_Animations/THz/94.22 - Mode 38/
- Select_DEDPU_Animations/THz/94.22 - Mode 38/94 - Mode 38.gif
