# Supplementary material for: Characterizing Organic Gunshot Residues with Low-Frequency Raman and Terahertz Vibrational Spectroscopies
Source: ACS Omega. 2026 Jan 23;11(5):8209–21. doi: 10.1021/acsomega.5c10754 (PMC12903151; doi:10.1021/acsomega.5c10754)
Supplement: Supplementary file 2 [file ao5c10754_si_002.zip]

Archive with 23 entries (10 files):
- Select_DMDPU_Animations/
- Select_DMDPU_Animations/Raman/
- Select_DMDPU_Animations/Raman/101.71 - Mode 34/
- Select_DMDPU_Animations/Raman/101.71 - Mode 34/101 - Mode 34.gif
- Select_DMDPU_Animations/Raman/102.69 - Mode 35/
- Select_DMDPU_Animations/Raman/102.69 - Mode 35/102 - Mode 35.gif
- Select_DMDPU_Animations/Raman/118.37 - Mode 45/
- Select_DMDPU_Animations/Raman/118.37 - Mode 45/118 - Mode 45.gif
- Select_DMDPU_Animations/Raman/119.08 - Mode 46/
- Select_DMDPU_Animations/Raman/119.08 - Mode 46/119 - Mode 46.gif
- Select_DMDPU_Animations/Raman/76.12 - Mode 26/
- Select_DMDPU_Animations/Raman/76.12 - Mode 26/76 - Mode 26.gif
- Select_DMDPU_Animations/THz/
- Select_DMDPU_Animations/THz/105.82 - Mode 36/
- Select_DMDPU_Animations/THz/105.82 - Mode 36/105 - Mode 36.gif
- Select_DMDPU_Animations/THz/115.31 - Mode 43/
- Select_DMDPU_Animations/THz/115.31 - Mode 43/115  - Mode 43.gif
- Select_DMDPU_Animations/THz/119.11 - Mode 47/
- Select_DMDPU_Animations/THz/119.11 - Mode 47/119 - Mode 47.gif
- Select_DMDPU_Animations/THz/127.63 - Mode 50/
- Select_DMDPU_Animations/THz/127.63 - Mode 50/127 - Mode 50.gif
- Select_DMDPU_Animations/THz/77.67 - Mode 27/
- Select_DMDPU_Animations/THz/77.67 - Mode 27/77 - Mode 27.gif
